# Supplementary material for: Nutritional deficiencies and abortions in sheep and goats: An in-depth study from East Azerbaijan Province, Northwest Iran
Source: PLoS One. 2025 Aug 5;20(8):e0327768. doi: 10.1371/journal.pone.0327768 (PMC12324140; doi:10.1371/journal.pone.0327768)
Supplement: S1 Dataset — Spreadsheet includes columns for City code, Ca, P, Cu, Zn, I, Se, and vitamins A, D, and E. (XLSX) [file pone.0327768.s001.xlsx]

## Sheet: Sheet1
No	City	mg/dlCa	mg/dlP	mg/dlCu	mg/dlZn	ug/l I	vit A	vit D	vit E	Se ug/l
1	A	-	-	-	-	-	-	-	-	-
2	A	9.1	3.9	74	55	39.79	24.93	13	1.56	-
3	A	9.6	6	45	79	41.23	-	10.69	-	30.57
4	A	6.8	2.8	60	31	39.47	21.69	13.3	1.22	-
5	A	10.6	6	52	82	40.23	15	5	1	-
6	A	9.6	5.9	59	80	38.98	14.23	17.5	1.02	51.99
7	A	8.4	5.3	83	63	48.11	29.6	16.9	1.55
8	A	9.2	7.1	51	92	32.58	16.25	32.46	1.21	34.84
9	A	10.5	10	59	75	36.78	27.36	26.6	1.32	-
10	A	10.1	6.6	71	42	39.12	34.93	11.5	1.25	-
11	A	9.5	6.2	77	61	40.25	23.29	8.5	1.17	-
12	A	8.3	5.9	67	54	39.46	33.68	8.5	1.39	-
13	A	9.1	4.4	61	55	40.15	30.39	9	1.45	-
14	A	-	-	-	-	-	-	-	-	-
15	A	-	-	-	-	-	-	-	-	-
16	A	-	-	-	-	-	-	-	-	-
17	A	9.9	3.8	51	80	39.98	28.49	5	1.28	-
18	A	10.2	5	54	76	41.11	16.21	14.5	1.45	-
19	A	8.9	5.9	62	32	42.36	19.11	10.8	1.36	-
20	A	9.2	4.4	51	59	40.25	35.7	12.5	1.59	-
21	A	8.9	5.8	84	61	35.89	21.36	20.9	1.24	-
22	A	8.3	3.9	55	53	29.99	21.03	6	1.01	-
23	A	10	5.2	86	38	40.12	54.14	5	1.03	-
24	A	9.1	6.9	87	49	39.91	22.13	16.2	1.09	-
25	A	11.1	6.2	72	60	49.02	25.12	8.5	1.25	-
26	A	10.9	7.1	75	44	51.02	35.54	10.8	1.4	-
27	A	10.8	7.7	67	111	39.41	53.02	30.7	2.56	39.35
28	A	8.5	6.9	75	70	34.75	29.23	14.4	1.1	-
29	A	8.6	5.5	69	81	42.31	36.84	26.3	1.44	13.39
30	A	8.5	7.6	71	33	46.02	28.12	31.2	1.15	-
31	A	9.7	6.9	62	98	49.18	53.99	32	1.22	-
32	A	9.3	4.3	59	78	32.89	46.9	20.3	1.64	-
33	A	9.1	5.5	58	84	40.23	35.24	16.8	1.66	-
34	A	10.4	8.1	57	96	50.12	17.25	6	1.3	-
35	A	10.6	7.1	52	63	39.14	20.3	5	1.02	-
36	A	9.8	3.9	67	61	43.47	30.48	6	2.81	-
37	A	9.5	7.1	58	68	41.25	25.2	5.8	1	128.34
38	A	10.6	5.5	64	47	39.78	22.36	9.5	1.7	-
39	A	9.5	5.8	46	58	41.23	32.82	4.9	3.46	91.51
40	A	-	-	-	-	-	-	-	-	-
41	A	-	-	-	-	-	-	-	-	-
42	A	-	-	-	-	-	-	-	-	-
43	A	-	-	-	-	-	-	-	-	-
44	A	8.8	4.2	41	55	47.25	29.92	45.4	2.27	38.71
45	A	7.5	4.3	59	44	41.25	17.04	21.5	2.27	-
46	A	-	-	-	-	-	-	-	-	-
47	A	-	-	-	-	-	-	-	-	-
48	A	-	-	-	-	-	-	-	-	-
49	B	9.5	5	97	49	-	-	-	-	-
50	B	10.4	3.7	54	60	-	-	-	-	-
51	B	10.3	4.8	71	68	23.15	30.97	39.4	2.49	81.33
52	B	10.5	5.8	83	67	19.99	24.97	41.7	3.16	60.35
53	B	7.8	6.2	80	62	20.11	-	-	-	-
54	B	8.7	6.1	99	65	26.01	43.13	35.2	6.73	56.88
55	B	-	-	-	-	-	-	-	-	-
56	B	8.9	4.9	66	95	24.51	-	-	-	-
57	B	9.1	4.9	53	65	23.11	-	-	-	-
58	B	7.7	5.4	83	37	21.03	-	-	-	-
59	B	10.3	4.7	229	82	26.11	-	-	-	-
60	B	10.2	9.4	74	139	19.81	42.93	47.7	2.33	51.13
61	B	8	3.6	97	69	23.41	-	-	-	-
62	B	9.4	4.5	40	72	26.89	-	-	-	-
63	B	9.6	4.6	50	60	20.31	-	-	-	-
64	B	10	5.4	58	62	22.01	-	-	-	-
65	B	10.9	6	40	116	32.11	-	-	-	-
66	B	10.1	5.1	48	73	21.58	-	-	-	-
67	B	8	11.1	91	36	20.41	-	-	-	-
68	B	8.9	3.4	85	113	19.99	-	-	-	-
69	B	11.8	6	102	142	27.14	-	-	-	-
70	B	8.8	4.9	51	63	25.11	-	-	-	-
71	B	9.3	6	64	85	20.31	-	-	-	-
72	B	10	5.8	58	79	29.11	-	-	-	-
73	B	-	-	-	-	30.02	-	-	-	-
74	B	-	-	-	-	19.79	-	-	-	-
75	B	-	-	-	-	21.56	-	-	-	-
76	B	10.2	5.8	73	118	22.36	31.62	40	3.59	16.66
77	B	10.8	5	47	68	21.89	59.03	32.5	6.28	17.4
78	B	10.8	3.4	47	68	26.51	52.43	48.5	2.91	29.09
79	B	12.3	4.2	81	97	23.39	30.9	50.12	4.83	19.21
80	B	8.8	4	51	58	19.09	30.31	51.6	1.42	50.4
81	B	8.4	4	81	89	28.12	26.21	31.1	2.26	52.95
82	B	8.1	5.2	47	78	29.5	37.49	-	4.8	-
83	B	10	5.5	60	66	31.12	38.25	42.5	1.53	89.99
84	B	8.3	9.5	86	90	28.56	-	-	-	-
85	B	8.8	4.4	74	47	29.11	26.86	31.2	1.28	46.16
86	B	8.9	7.2	76	63	27.99	42.44	49.2	1.98	50.7
87	B	9.4	6.9	56	80	29.12	35.57	51	1.51	45.29
88	B	9.5	8	85	97	30.25	29.75	67.1	2.13	35.2
89	B	10.2	5.3	64	78	28.98	33.64	40	1.95	39.9
90	B	9.2	4.8	60	55	27.15	43.47	1.76	2.19	62.07
91	B	11.4	6	54	83	31.12	41.02	45	1.31	65.15
92	B	11	5.6	71	56	28.98	34.25	17.6	3.55	70.79
93	B	10.6	6.9	56	71	22.78	39.53	26.1	2.98	15.64
94	B	10.3	5.3	57	90	29.14	77.78	34.92	3.79	51.67
95	B	10.3	8.1	61	121	31.85	45.34	18.51	2.75	41.59
96	B	10.7	6.1	81	65	30.11	38.84	32.2	2.67	39.1
97	B	11.7	7.7	87	84	23.69	43.41	28.75	4.26	59.9
98	B	7.8	4.9	65	39	31.52	31.46	10	5	10.23
99	B	9.3	7.1	38	84	30.12	34.86	32.1	2.91	6.8
100	B	9	5.1	32	54	-	60.4	47	1.84	10.39
101	B	11.1	6.7	59	190	27.85	41.36	17	2.96	70.16
102	B	8.3	8	129	230	31.41	61.11	6.7	1.5	63.08
103	B	8.9	5.7	89	81	39.02	60.51	20.54	3.34	52.62
104	B	9.4	8	74	51	29.78	60.82	15.7	5.06	44
105	B	9.5	6.2	73	66	33.74	28.42	16.5	2.35	-
106	B	9.9	5.3	85	45	29.65	44.17	34.56	2.86	37.5
107	B	9.5	6.4	91	79	28.11	54.78	14.2	3.59	55.07
108	B	10.1	6.2	80	126	31.12	30.23	9.5	1.1	22.62
109	B	10.1	6.1	63	45	29.03	44.4	34.3	2.8	18.13
110	B	7.8	4.1	70	304	30.12	22.35	16.35	5.22	-
111	B	11.2	3	75	116	28.14	35.2	20.15	2.84	8.47
112	B	9.7	4.9	67	55	31.24	40.91	15.5	3.81	5.07
113	B	10.3	6.2	94	51	32.11	34.64	23.4	1.68	-
114	B	10.1	4.4	68	68	29.15	29.27	36.1	1.49	8.84
115	B	9.6	5.5	43	63	30.12	30.75	7.5	1.75	2.24
116	B	9.5	4.7	67	62	29.89	64.07	7	2.49	11.84
117	B	7.2	5.2	80	38	31.26	-	-	-	-
118	B	8.5	4	48	34	32.45	32.47	11.1	4.05	8.24
119	B	9.4	5.5	58	63	30.11	36.92	59.8	3.01	9.76
120	B	11.1	4.2	50	54	27.56	44.64	30.1	2.37	15.28
121	B	10.4	7.3	50	54	24.89	43.54	21.4	5.44	14.01
122	B	9.9	6	61	69	32.11	39.84	28.7	3.97	18.66
123	B	8.7	5	54	44	33.68	32.42	12.2	4.25	11.99
124	B	10.1	5.4	45	57	38.21	35.02	10.5	4.54	17.84
125	B	-	-	-	-	-	-	-	-	-
126	B	-	-	-	-	-	-	-	-	-
127	B	-	-	-	-	-	-	-	-	-
128	B	9.9	5.9	71	75	38.78	40.76	5.64	2.14	31
129	B	11.2	5.3	54	63	36.75	59.09	6.3	2.95	16.84
130	B	9.9	7.9	90	88	41.22	39.11	8.86	3.22	-
131	B	9	8.2	62	90	35.97	38.31	12.45	2.85	30.46
132	B	9.5	5.6	43	91	279.78	25.65	12.3	1	-
133	B	8.5	4.6	67	53	36.11	29.11	10	1.04	11.2
134	B	12	6.8	50	48	38.12	47.08	20	1.7	16.34
135	B	8.9	5	51	68	39.49	61.95	19.75	2.26	35.01
136	B	9.9	3.7	48	43	29.74	50.76	18	2.55	28.01
137	B	10.8	6.1	50	72	34.25	43.64	13.77	2.95	-
138	B	10.4	4	91	128	40.89	52.88	7.87	2.51	32.5
139	B	12.3	2.9	54	100	39.74	20	18.9	1.2	45.35
140	B	12.8	4.7	40	61	34.98	22.11	36	1.11	25.62
141	B	9.2	5.7	47	58	42.65	32.44	10.76	2.23	22.07
142	B	9.6	6.4	56	64	41.85	10.16	22.3	1	37.48
143	B	10	5.9	53	81	41.02	-	-	-	-
144	B	9.8	6.7	53	53	44.15	10	24.84	1.2	30.05
145	B	9.8	5.8	48	76	39.78	23.07	14.13	2.08	30.6
146	B	11.8	7.8	63	85	40.56	43.13	15.4	2.08	12.77
147	B	8.9	3.6	62	80	46.11	28.09	15.29	1.27	22.83
148	B	9.8	7.4	55	44	38.41	12.32	33	1.1	24.06
149	B	7.8	5	76	59	39.21	15.5	10.78	1.2	13.5
150	B	10.4	5.9	51	76	40.25	32.59	6.91	2.07	50.63
151	B	10.3	4.1	57	72	43.15	16.46	5.2	1.39	16.5
152	B	10.6	5.5	56	86	41.9	33.78	9.08	1.59	13.79
153	B	10.2	4.6	56	56	39.45	45.31	8.88	1.86	-
154	B	12	7.1	56	57	42.11	20.6	5.15	2.1	9.42
155	B	10.2	6.4	68	68	40.25	20	11.3	1.5	12.63
156	B	12.8	3.5	54	83	37.12	48.83	25.13	1.39	20.91
157	B	12.1	5.3	59	63	41.11	31.76	21.35	2.8	23.08
158	B	12.3	6.3	60	102	39.78	54.67	9.1	2.04	25.62
159	B	10.6	4.5	56	60	40.23	33.75	8.82	2.66	18.78
160	B	9.1	5.5	41	95	29.89	33.32	17.2	1.74	12.61
161	B	9.6	5.5	64	70	38.41	32.38	8.41	1.8	32.13
162	B	8.5	5	49	43	42.13	45.12	8.74	2.55	23.33
163	B	10.8	6.9	48	78	38.11	30.66	20.08	2.55	35.69
164	B	11.2	7.1	52	79	40.21	43.74	24.1	2.39	31.1
165	B	11.4	6.6	50	76	39.74	43.66	18.71	3.05	28.92
166	B	11.4	6.1	52	60	43.58	31.46	37	2.76	9.98
167	B	9.2	5.3	44	51	41.02	43.81	31.06	2.12	46.18
168	B	-	-	-	-	-	-	-	-	-
169	B	-	-	-	-	-	-	-	-	-
170	B	-	-	-	-	-	-	-	-	-
171	B	8.8	7.8	75	52	43.15	44.38	28.9	1.78	88.94
172	B	12.8	7.1	53	90	49.21	56.66	14.7	1.66	53.05
173	B	9.6	4.8	55	55	40.21	25.3	14	0.99	116.23
174	B	12.7	6.1	64	93	51.23	48.66	33.4	1.1	71.55
175	B	9.4	5.5	61	55	47.12	18.25	15.4	1.5	56.28
176	B	11.2	7.2	68	91	40.23	23.87	7.1	1.05	64.95
177	B	12.4	4.6	62	60	46.12	34.03	25	1.13	43.18
178	B	11	8.3	69	81	41.21	44.8	15.4	1.1	52.31
179	B	8.4	4.2	65	48	39.45	47.94	24.1	1.7	47.49
180	B	9.8	4.1	52	95	32.65	24.35	17	2.62	139.83
181	B	9.2	3.4	54	52	40.21	31.89	17	3.76	49.71
182	B	9.2	6	48	44	44.12	28.94	19	1.05	-
183	B	10.1	5.7	59	54	41.02	27.58	25	1.89	38.96
184	B	10.9	6.6	50	50	36.89	20.25	5.1	1.11	98.49
185	B	8.3	5.2	74	50	43.02	28.23	33.9	3.15	24.67
186	B	8.2	7.2	54	41	41.21	31.6	11	1.27	90.67
187	B	9.2	5.3	60	60	47.11	29.3	13	1.88	20.16
188	B	10.4	5.9	6.7	74	40.21	23.28	26.5	1.26	8.21
189	B	11.9	6.5	59	58	44.25	27.24	39.1	1.07	40.1
190	B	9.1	5.8	49	73	44.03	32.77	9.5	1	56.79
191	C	12.7	5.7	54	53	55.21	29.01	7.9	2.09	49.29
192	C	11.5	6.7	53	38	48.88	18.48	13.4	1.01	39.74
193	C	11.4	4.9	45	63	44.55	31.1	25.49	1.01	28.66
194	C	14.4	6.3	47	65	49.11	31.45	17.47	1.87	29.12
195	C	9	4.7	50	45	50.23	32.9	29.3	1.59	34.28
196	C	9.2	5.9	51	84	51.24	30.71	19	1.62	44.48
197	C	9.5	5.2	63	51	47.26	29.71	31.1	2.23	24.29
198	C	10.1	6.1	50	48	50.21	34.78	10.7	1.4	39.58
199	C	11.6	5.8	63	79	50.12	20.73	14.56	1.78	30.56
200	C	12.2	7.4	59	92	41.02	24.8	9	1.26	20.15
201	C	9.1	5.4	51	56	47.25	28.07	3.95	1	28.52
202	C	8.4	5.6	43	57	51.11	33.45	13.9	1.59	36.27
203	C	10.2	6.5	69	75	48.25	35	25.9	1.12	19.43
204	C	10.7	7	46	82	49.99	21.95	11.8	1.76	34.48
205	C	10.5	6.5	94	149	50.23	23.34	-	1.39	-
206	C	11	6	61	59	52.14	32.2	6.34	1.1	-
207	C	10.3	5.4	56	40	49.36	42.14	15.98	1.62	33.81
208	C	8.4	4.1	51	52	40.12	27.81	3.66	2.65	26.09
209	C	11.1	6.8	42	96	42.56	17.74	14.4	1	17.18
210	C	11.1	6.3	43	64	43.58	23.86	50.1	2.56	30.48
211	C	9.3	6	42	71	45.8	30.3	8.3	2.09	20.66
212	C	9.6	4.9	55	55	49.99	33.57	22	2.78	23.1
213	C	9.3	6	49	55	50.23	24.69	19.4	1.64	56.82
214	C	12.5	7.5	72	107	50.23	29.84	10	2.85	52.57
215	C	12.4	5.7	60	58	39.89	-	-	-	-
216	D	9.4	6.6	57	67	29.87	20.98	14.1	1.15	48.81
217	D	9.3	5	84	48	36.14	23.25	10.8	2.19	48.7
218	D	10.4	6.5	78	105	37.89	30.12	19.2	1.08	40.44
219	D	11.1	6.3	60	82	40.21	52.07	7.3	1.2	39.89
220	D	10.6	4	93	75	39.56	23.99	16.8	1.4	48.57
221	D	8.4	3.6	76	53	40.14	28.53	9.7	1.6	43.79
222	D	9.6	5.6	58	77	41.25	34.31	25.5	1.22	44.31
223	D	10.5	4.9	60	96	39.98	25.98	14.2	1.15	36.67
224	D	9.6	5.5	59	84	40.25	60.78	24.3	2.65	37.72
225	D	10	5.1	59	66	38.11	39.42	16.9	1.4	39.87
226	D	9.8	43	80	77	45.21	42.7	10.9	1.97	30.91
227	D	11.3	4.8	57	96	40.14	33.21	13.2	2.93	39.75
228	D	12.7	7.7	66	108	38.45	37.2	14.14	1.95	37.5
229	D	10.8	6.9	62	56	37.81	35.8	10.8	2.36	36.6
230	D	11.1	3.6	75	65	40.12	42.12	18.17	2.79	40.38
231	D	9.8	3.4	60	67	41.21	55.97	14.08	2.72	34.45
232	D	9.5	4.2	59	86	-	48.25	19.54	2.18	34.22
233	D	12.7	4.1	62	53	43.14	45.34	16	2.51	50.62
234	D	12.9	6	67	76	41.21	37.48	10	1.99	41.68
235	D	10.8	5.8	55	71	37.25	41.34	34.87	2.2	33.48
236	D	11	5.6	64	72	30.14	41.45	34.84	2.73	36.88
237	E	8.3	7.7	53	31	31.58	37.21	7	7.53	45.07
238	E	8.8	6.2	60	52	39.45	44.75	17.6	12.01	33.62
239	E	9.3	3.8	58	46	34.59	46.92	7.1	10.95	45.55
240	E	8.9	5.6	53	102	36.18	50.81	5.4	12.03	45
241	E	12.6	7.1	92	139	38.11	57.01	7.4	8.67	19.7
242	E	9.7	4.7	61	71	34.89	57.38	7.2	7.11	40.41
243	E	9.5	8	74	78	39.99	44.25	5.4	4.93	35.13
244	E	8.4	5.4	71	97	38.45	28.3	21	1.5	31.96
245	E	9.7	4.6	55	65	40.12	54.6	4.4	3.36	43.91
246	E	11.9	7.6	87	148	41.51	46	9.5	3.66	39.06
247	E	10.1	6	63	78	39.45	22.01	12.9	1.43	35.04
248	E	9.7	4.3	72	90	38.99	24.5	20.5	1.13	41.51
249	E	11.1	6.1	56	54	36.87	37.05	7.3	3.86	46.69
250	E	8.4	6.1	45	72	40.21	24.83	11.6	3.77	35.49
251	E	8.5	5.4	52	83	39.45	27.87	16.1	4.51	41.07
252	E	10.5	5.7	49	36	40.25	38.87	8.2	5.59	39.28
253	E	9.8	4.9	52	75	46.11	12.25	16.4	1.02	35.96
254	E	9.2	3.1	55	70	39.21	32.45	5.5	4.41	42.32
255	E	11.6	4.6	45	86	30.56	45.75	9.1	3.91	32.49
256	E	11.3	9.2	59	96	39.12	31.98	17.5	3.74	43.63
257	E	7.9	5.7	68	46	31.87	30.74	14.8	3	56.25
258	E	8.5	5.7	64	104	36.45	12.23	17.5	2.21	29.11
259	E	10.3	8.6	73	85	39.98	36.12	7.4	3.02	44.84
260	E	11.7	5	79	91	40.12	31.62	19.1	2.48	42.8
261	E	8.3	5.7	66	54	45.11	24.76	5	2.13	40.01
262	E	11.1	5.3	54	67	40.12	43.77	10.3	2.57	63.25
263	E	8.6	5.2	52	64	39.91	31.37	5	3.9	50.09
264	E	9.9	6	58	86	43.15	33.67	9.5	2.31	43.81
265	E	9.8	6.8	61	85	48.11	42.85	12	1.76	59.9
266	E	10.4	5.2	72	86	34.25	15.19	15.8	1.03	47.06
267	F	8.9	4.5	64	84	23.61	20.42	4.5	2.14	33.58
268	F	9.2	2.5	50	60	30.24	41.5	21	3.27	61.4
269	F	9	5	75	83	36.11	-	-	-
270	F	9.6	4.1	63	54	29.78	35.69	14.2	4.62	68.9
271	F	9	4.3	60	73	29.14	23.69	17.2	2.2
272	F	7.9	4.7	62	96	31	39.46	10.3	4.81	27.14
273	F	11	6.3	74	67	21.09	56.21	15.5	5.4	42.08
274	F	10.6	5.3	62	104	32.33	50.51	7.1	3.67	69.12
275	F	9.1	5.5	44	61	34.15	38.81	5	2.8	-
276	F	10.7	4.8	42	85	27.51	47.84	33.5	3.59	15.86
277	F	12.2	6.1	51	80	29.56	42.29	5.9	5.88	35.7
278	F	10.1	6.7	71	50	30.14	44.81	20.12	8.95	63.48
279	F	9.2	5.4	66	57	29.99	41.85	16.5	9.37	28.84
280	F	10.1	5.2	67	70	31.41	71.08	5.3	6.62	31.22
281	F	9.4	4.4	50	82	36.12	58.8	12	6.67	43.4
282	F	8.9	5.8	80	87	29.45	47.23	17.9	8.2	42.69
283	F	9.6	2.6	38	76	30.25	40.09	35.6	6.94	61.25
284	F	6.4	1.9	24	31	36.11	72.06	6.6	9.47	-
285	F	10.8	5.2	37	61	39.21	38.57	8.4	5.5	70.26
286	G	9.6	6	62	78	23.12	32.8	22	2.94	37.74
287	G	8.3	6.2	41	71	24.26	-	-	-	-
288	G	11.5	6.5	72	105	21.31	52.65	27.7	5.27	39.9
289	G	9.6	6.6	55	73	19.81	43.1	16.2	4.56	60.66
290	G	9.8	5.5	56	80	23.24	32.74	26.4	6.09	45.86
291	G	9.1	5.7	55	109	25.41	34.53	11.5	4.45	56.11
292	G	11.1	6.3	7.4	225	26.16	62.75	52.7	7.76	34.59
293	G	7.2	6.7	77	119	23.23	30.61	18.2	4.49	47.34
294	G	7	7.7	105	137	24.32	30.43	30.5	3.31	50.76
295	G	10.4	6.9	88	68	19.98	28.51	20.9	4.02	53.37
296	G	11.1	7.2	76	76	20.04	35.06	25.7	4.74	42.14
297	G	9.4	7.2	59	68	22.15	39.44	15.7	8.18	52.2
298	G	8.8	7.3	83	135	22.36	41.01	28.8	4.12	-
299	G	9.2	4.9	99	106	21.77	46.7	46.2	7.95	57.81
300	G	11.6	4	82	93	20.11	33.41	46.6	7.67	53.62
301	H	9.6	6.7	59	42	47.12	19.25	8.3	1.6	28.04
302	H	8.9	4.2	67	43	40.23	25.59	20.6	1.1	33.64
303	H	11.4	6.1	78	51	39.78	40.24	17.7	2.29	32.84
304	H	8.5	5.1	77	86	48.12	37.09	31	2.17	23.97
305	H	8.5	5.2	88	66	45.26	29.68	11.7	1.77	24.13
306	H	11.5	6.1	90	99	41.23	47.43	15.8	1.03	45.42
307	H	9.9	6.1	58	62	40.12	58.21	28.3	3.7	42.22
308	H	12.3	7.2	59	55	47.56	12.25	18	1	-
309	H	11.4	5.1	95	83	45.12	32.75	33.25	2.55	29.54
310	H	11.2	4.8	87	43	46.23	53.35	26.1	3.33	28.5
311	H	10.8	4.6	51	41	47.11	32.2	32	1.5	21.3
312	H	10.1	4.1	39	50	42.12	22.3	26.7	1	40.9
313	H	9.2	4.6	59	68	46.12	25.41	34	1.15	52.89
314	H	11.9	5.6	57	73	43.02	25.28	41	1.02	22.89
315	H	11.2	5.1	81	43	44.11	27.44	54.4	1.01	35.02
316	H	10.6	4.4	65	45	49.21	5.51	15.5	1.01	34.89
317	H	10.5	6.7	45	64	51.02	48.88	32.3	3.68	98.05
318	H	10.6	7.1	61	154	48.23	47.08	15.1	3.08	94.22
319	H	10.2	5.1	77	62	47.12	37.85	8.5	0.99	104.98
320	H	11.7	8	89	113	52.12	20	49.8	1.1	68.32
321	H	11.2	6.2	67	70	46.78	51.28	37.68	2.79	57.9
322	H	9.4	5.1	64	50	40.25	20.1	20.6	1.12	118.78
323	H	11.5	7.3	66	99	47.11	45.39	49.6	3.12	99.03
324	H	10.8	5.6	49	79	50.21	20.15	34	1	82
325	H	10.4	4.1	47	69	49.14	22.69	20.7	1.25	61.78
326	H	10.8	4.6	62	52	50.23	56.61	45.5	1.88	45.78
327	H	10	4.9	64	73	47.21	15.3	100.1	1.2	1.64
328	H	10.4	7.4	77	58	39.89	36.41	15.9	1.87	71.61
329	H	12	8.2	68	90	42.32	32.97	46.5	1.1	85.78
330	H	9.4	5.5	68	78	44.11	20.36	40	1.5	67.2
331	H	10.5	6.8	58	57	42.15	27.74	20.9	1.2	75.18
332	H	10.5	5.3	53	63	42.36	32.06	15.8	1	107.34
333	H	9.4	8.1	98	24	47.02	32.21	8.24	0.98	44.35
334	H	8.8	4.8	57	52	39.89	35.15	31.7	1.68	65.17
335	H	8.2	5.4	57	58	45.11	50.41	16.3	2.5	52.96
336	H	11.3	6.3	50	47	44.25	42.3	24.5	1.7	68.64
337	H	12.7	4.7	55	60	40.12	26.49	24.5	1.95	74.11
338	H	8.6	4.6	53	48	49.12	45.96	15.24	3.65	51.14
339	H	10.5	4.9	74	53	48.21	39.4	16.7	3.03	37.84
340	H	10.3	4.5	52	87	47.21	39.28	15.13	3.43	122.86
341	H	8.6	4.7	83	60	50.23	32.2	5.8	0.8	46.98
342	H	11.5	5.3	62	51	51.24	39.65	21.4	2.75	33.67
343	H	8.3	5.5	58	47	46.15	35.15	8.9	2.44	21.56
344	H	9.2	3.9	53	41	49.32	42.06	18.6	2.39	33.69
345	H	8.2	3.8	89	44	50.23	28.62	15.5	1.86	13.46
346	H	11.4	6.4	51	62	56.11	37.16	25.8	2.78	17.56
347	H	10.5	6.1	57	54	49.51	56.48	29.4	3.63	30.73
348	H	9.2	6.6	53	60	47.15	26	13.5	1.11	24.57
349	H	9.2	4.2	54	27	40.23	40.74	26.44	4	45.31
350	H	9.9	3.8	46	71	41.25	41.8	18.8	3.11	110.4
351	H	10.6	4.1	50	63	42.11	40.45	28.19	2.47	38.07
352	H	10.2	5.4	63	67	50.24	34.53	17.39	2.49	55.4
353	H	11.2	6.7	63	98	48.78	49.01	8.21	3.12	11.46
354	H	11.3	5.6	47	59	50.21	38.66	14.3	3.54	60.96
355	H	9.9	7.3	46	78	40.11	35.22	25.8	3.44	12.51
356	H	9.6	5	56	100	43.25	25.01	16	1	40.22
357	H	9.9	5.2	46	119	47.47	36.92	20.1	1.4	37.68
358	H	10.4	5.4	57	60	51.12	22.5	14.38	1.2	30.87
359	H	9.6	5.8	65	63	47.26	20.7	28.2	2.17	36.47
360	H	9.9	7.4	87	60	50.23	31.04	39.3	2.48	-
361	H	8.8	5.6	68	98	48.87	20.02	9.3	1.75	43.36
362	H	10.4	4.9	47	78	50.23	37.26	18.28	2.05	56.38
363	H	12.1	5	44	62	48.71	33.47	28.9	3.38	24.75
364	H	9.3	5.2	51	48	48.11	24.87	14.7	0.97	32.72
365	H	8.7	5	73	93	50.12	25.69	25.4	1.34	45.77
366	H	9.1	4.5	38	43	49.56	19.51	60.5	1.5	42.69
367	H	10	4.9	51	70	54.21	34.87	10	3.93	39.91
368	H	9.7	4.8	58	50	41.25	33.19	9.1	2.89	25.32
369	H	11.2	5	62	72	39.98	34.65	42.5	2	10.28
370	H	11.1	6	46	55	47.15	44.38	11.5	2.49	38.85
371	H	11.3	5.4	41	55	51.23	44.71	19.2	2.3	-
372	H	10	5	53	55	48.99	19.25	52.2	2.63	-
373	H	-	-	-	-	-	32.82	24.16	3.22	64.09
374	I	10.8	7.5	52	74	21.82	25.27	20.3	3.09	95.29
375	I	8	9.8	47	84	20.01	38.4	6.5	3.21	73.38
376	I	8.2	4.9	84	110	25.12	47.67	37.4	6.29	81.81
377	I	10	6.9	84	142	23.22	35	54.9	3.86	69.97
378	I	8.2	4.9	36	74	25.31	32.96	25.3	4.18	85.44
379	I	8.1	7.4	51	96	22.82	31.6	36.2	3.33	92.71
380	I	9.3	7.4	35	101	20.19	36.65	42	3.04	97.05
381	I	10.4	8.1	68	124	21.2	34.45	27	3.4	81.96
382	I	11	5.5	65	109	21.84	17.31	28.2	2.49	-
383	I	10.5	6.7	65	141	26.03	40.21	83.5	3.65	-
384	I	11.1	8.4	58	126	-	-	-	-	-
385	I	7.7	5.5	80	60	24.11	-	-	-	-
386	I	-	-	-	-	-	-	-	-	-
387	I	9.6	7.4	88	76	25.02	-	-	-	-
388	I	9.1	5.9	68	90	29.98	-	-	-	-
389	I	7.7	6.9	81	58	23.41	-	-	-	-
390	I	9.7	6	194	122	20.98	-	-	-	-
391	I	12.3	5.9	67	125	19.82	-	-	-	-
392	I	-	-	-	-	-	-	-	-	-
393	I	-	-	-	-	-	-	-	-	-
394	I	8.7	3.4	66	84	28.12	-	-	-	-
395	I	-	-	-	-	29.87	-	-	-	-
396	I	6.1	3.3	46	45	50.21	12.37	4.5	2.61	33.81
397	I	5.7	6	80	51	47.89	10.77	5	4.59	49.51
